# Supplementary material for: Identification of components in scorpion and centipede traditional Chinese medicine formulations with potentially beneficial actions in asthma: network pharmacology and molecular docking
Source: Hereditas. 2025 Jul 2;162:120. doi: 10.1186/s41065-025-00490-9 (PMC12217821; doi:10.1186/s41065-025-00490-9)
Supplement: Supplementary file 2 — Supplementary Material 2 [file 41065_2025_490_MOESM2_ESM.xlsx]

## Sheet: Individual baseline data
M24	1	0.872325			CON	M24		OVA	M09		SC	M20
M17	2	0.913862				M17			M30			M02
M22	3	0.31366				M22			M06			M10
M04	4	0.388722				M04			M21			M29
M07	5	0.559232				M07			M28			M11
M12	6	0.302978				M12			M23			M15
M03	7	0.401102				M03			M14			M16
M01	8	0.419922				M01			M26			M05
M25	9	0.136318				M25			M19			M18
M08	10	0.422775				M08			M27			M13
M09	11	0.7788
M30	12	0.554047
M06	13	0.611722			CON	M24	21	OVA	M09	21.3	SC	M20	19.3
M21	14	0.638207				M17	20.9		M30	20.4		M02	20
M28	15	0.571509				M22	20.4		M06	19.5		M10	19.7
M23	16	0.885185				M04	21.7		M21	20.5		M29	21.5
M14	17	0.7855				M07	20		M28	20		M11	20.5
M26	18	0.286862				M12	19.5		M23	21		M15	22
M19	19	0.307163				M03	21		M14	19.7		M16	21.3
M27	20	0.400381				M01	20.2		M26	21.2		M05	20.8
M20	21	0.100242				M25	19		M19	21.9		M18	19.9
M02	22	0.708707				M08	21.2		M27	20.9		M13	21
M10	23	0.129772
M29	24	0.908189
M11	25	0.638527
M15	26	0.630532
M16	27	0.458399
M05	28	0.497061
M18	29	0.875405
M13	30	0.0587719
