# Supplementary material for: Identification of components in scorpion and centipede traditional Chinese medicine formulations with potentially beneficial actions in asthma: network pharmacology and molecular docking
Source: Hereditas. 2025 Jul 2;162:120. doi: 10.1186/s41065-025-00490-9 (PMC12217821; doi:10.1186/s41065-025-00490-9)
Supplement: Supplementary file 3 — Supplementary Material 3 [file 41065_2025_490_MOESM3_ESM.xlsx]

## Sheet: SMILES strings of the component
Scorpion			SMILES
trimethylamine			CN(C)C
taurine			C(CS(=O)(=O)O)N
trimethylamine oxide			C[N+](C)(C)[O-]
hexadecanoic acid			CCCCCCCCCCCCCCCC(=O)O
stearin			CCCCCCCCCCCCCCCCCC(=O)OCC(COC(=O)CCCCCCCCCCCCCCCCC)OC(=O)CCCCCCCCCCCCCCCCC
cholesterol			CC(C)CCCC(C)C1CCC2C1(CCC3C2CC=C4C3(CCC(C4)O)C
stearic acid			CCCCCCCCCCCCCCCCCCC(=O)O
centipede
cholesterol			CC(C)CCCC(C)C1CCC2C1(CCC3C2CC=C4C3(CCC(C4)O)C)C
Cholesteryl ferulate			CC(C)CCCC(C)C1CCC2C1(CCC3C2CC=C4C3(CCC(C4)OC(=O)C=CC5=CC(=C(C=C5)OCC(=O)C)C)OCC(=O)C=CC6=CC(=C(C=C6)O
l-histidine			C1=C(NC=N1)CC(C(=O)O)N
histamine			NCCc1c[nH]cn1
